# Supplementary material for: Intestinal Epithelial-like Cells Stimulated by a Functional Food Ingredient Promote Lysyl Oxidase (LOX) Expression in Osteoblast Precursor Cells via BMP-1 Secretion
Source: Int J Mol Sci. 2026 Mar 31;27(7):3156. doi: 10.3390/ijms27073156 (PMC13074062; doi:10.3390/ijms27073156)
Supplement: Supplementary file 1 [file ijms-27-03156-s001.zip]

Archive with 1 entries (1 files):
- ijms-4146735-supplementary.pdf
